# Supplementary material for: The Caries-Arrest Effectiveness of Silver Diamine Fluoride Treatment with Different Post-Treatment Instructions in Preschool Children: A Study Protocol for a Randomized Controlled Trial
Source: Dent J (Basel). 2023 Jun 5;11(6):145. doi: 10.3390/dj11060145 (PMC10297061; doi:10.3390/dj11060145)
Supplement: Supplementary file 1 [file dentistry-11-00145-s001.zip]

Archive with 1 entries (1 files):
- dentistry-2294724-supplementary.pdf
